# Supplementary material for: Immune Response and Transplacental Antibody Transfer in Pregnant Women after COVID-19 Vaccination
Source: J Pers Med. 2023 Apr 20;13(4):689. doi: 10.3390/jpm13040689 (PMC10141882; doi:10.3390/jpm13040689)
Supplement: Supplementary file 1 [file jpm-13-00689-s001.zip]

Archive with 1 entries (1 files):
- jpm-2264942-supplementary.pdf
